# Supplementary material for: Determination of the Thermal Parameters of Geopolymers Modified with Iron Powder
Source: Polymers (Basel). 2022 May 13;14(10):2009. doi: 10.3390/polym14102009 (PMC9148025; doi:10.3390/polym14102009)
Supplement: Supplementary file 1 [file polymers-14-02009-s001.zip]

Archive with 1 entries (1 files):
- polymers-1717953-supplementary.pdf
